# Supplementary material for: Sex Differences in the Anti-Hypertensive Effect of Calcium-Channel Blockers: A Systematic Review and Meta-Analysis
Source: Biomedicines. 2023 Jun 2;11(6):1622. doi: 10.3390/biomedicines11061622 (PMC10296139; doi:10.3390/biomedicines11061622)
Supplement: Supplementary file 1 [file biomedicines-11-01622-s001.zip]

Archive with 1 entries (1 files):
- biomedicines-2402809-supplementary.docx
